# Supplementary material for: The poetry of senses: exploring semantic mediation in timbre-aroma correspondences
Source: Front Psychol. 2025 Feb 25;16:1520046. doi: 10.3389/fpsyg.2025.1520046 (PMC11894736; doi:10.3389/fpsyg.2025.1520046)
Supplement: Supplementary file 1 [file Data_Sheet_1.zip]

Archive with 192 entries (188 files):
- Supplementary material_poetry_of_senses_2025/
- __MACOSX/._Supplementary material_poetry_of_senses_2025
- Supplementary material_poetry_of_senses_2025/Figures/
- __MACOSX/Supplementary material_poetry_of_senses_2025/._Figures
- Supplementary material_poetry_of_senses_2025/sound stimuli/
- __MACOSX/Supplementary material_poetry_of_senses_2025/._sound stimuli
- Supplementary material_poetry_of_senses_2025/raw data/
- __MACOSX/Supplementary material_poetry_of_senses_2025/._raw data
- Supplementary material_poetry_of_senses_2025/Figures/FigS1a.eps
- __MACOSX/Supplementary material_poetry_of_senses_2025/Figures/._FigS1a.eps
- Supplementary material_poetry_of_senses_2025/Figures/FigS1b.eps
- __MACOSX/Supplementary material_poetry_of_senses_2025/Figures/._FigS1b.eps
- Supplementary material_poetry_of_senses_2025/Figures/FigS1c.eps
- __MACOSX/Supplementary material_poetry_of_senses_2025/Figures/._FigS1c.eps
- Supplementary material_poetry_of_senses_2025/Figures/.DS_Store
- __MACOSX/Supplementary material_poetry_of_senses_2025/Figures/._.DS_Store
- Supplementary material_poetry_of_senses_2025/Figures/FigS2a.pdf
- __MACOSX/Supplementary material_poetry_of_senses_2025/Figures/._FigS2a.pdf
- Supplementary material_poetry_of_senses_2025/Figures/FigS2b.pdf
- __MACOSX/Supplementary material_poetry_of_senses_2025/Figures/._FigS2b.pdf
- Supplementary material_poetry_of_senses_2025/Figures/Supplemetal figures captions.rtf
- __MACOSX/Supplementary material_poetry_of_senses_2025/Figures/._Supplemetal figures captions.rtf
- Supplementary material_poetry_of_senses_2025/Figures/FigS1c.pdf
- __MACOSX/Supplementary material_poetry_of_senses_2025/Figures/._FigS1c.pdf
- Supplementary material_poetry_of_senses_2025/Figures/FigS1a.pdf
- __MACOSX/Supplementary material_poetry_of_senses_2025/Figures/._FigS1a.pdf
- Supplementary material_poetry_of_senses_2025/Figures/FigS2b.eps
- __MACOSX/Supplementary material_poetry_of_senses_2025/Figures/._FigS2b.eps
- Supplementary material_poetry_of_senses_2025/Figures/FigS2a.eps
- __MACOSX/Supplementary material_poetry_of_senses_2025/Figures/._FigS2a.eps
- Supplementary material_poetry_of_senses_2025/sound stimuli/Lemon_blossom.wav
- __MACOSX/Supplementary material_poetry_of_senses_2025/sound stimuli/._Lemon_blossom.wav
- Supplementary material_poetry_of_senses_2025/sound stimuli/Pomegranate_2.wav
- __MACOSX/Supplementary material_poetry_of_senses_2025/sound stimuli/._Pomegranate_2.wav
- Supplementary material_poetry_of_senses_2025/sound stimuli/Honey.wav
- __MACOSX/Supplementary material_poetry_of_senses_2025/sound stimuli/._Honey.wav
- Supplementary material_poetry_of_senses_2025/sound stimuli/.DS_Store
- __MACOSX/Supplementary material_poetry_of_senses_2025/sound stimuli/._.DS_Store
- Supplementary material_poetry_of_senses_2025/sound stimuli/Caramel.wav
- __MACOSX/Supplementary material_poetry_of_senses_2025/sound stimuli/._Caramel.wav
- Supplementary material_poetry_of_senses_2025/sound stimuli/Tobacco.wav
- __MACOSX/Supplementary material_poetry_of_senses_2025/sound stimuli/._Tobacco.wav
- Supplementary material_poetry_of_senses_2025/sound stimuli/Truffle.wav
- __MACOSX/Supplementary material_poetry_of_senses_2025/sound stimuli/._Truffle.wav
- Supplementary material_poetry_of_senses_2025/sound stimuli/Coffee.wav
- __MACOSX/Supplementary material_poetry_of_senses_2025/sound stimuli/._Coffee.wav
- Supplementary material_poetry_of_senses_2025/sound stimuli/Vanilla.wav
- __MACOSX/Supplementary material_poetry_of_senses_2025/sound stimuli/._Vanilla.wav
- Supplementary material_poetry_of_senses_2025/sound stimuli/Flowers.wav
- __MACOSX/Supplementary material_poetry_of_senses_2025/sound stimuli/._Flowers.wav
- Supplementary material_poetry_of_senses_2025/sound stimuli/Bergamot.wav
- __MACOSX/Supplementary material_poetry_of_senses_2025/sound stimuli/._Bergamot.wav
- Supplementary material_poetry_of_senses_2025/sound stimuli/Red_fruits.wav
- __MACOSX/Supplementary material_poetry_of_senses_2025/sound stimuli/._Red_fruits.wav
- Supplementary material_poetry_of_senses_2025/sound stimuli/Cocoa.wav
- __MACOSX/Supplementary material_poetry_of_senses_2025/sound stimuli/._Cocoa.wav
- Supplementary material_poetry_of_senses_2025/sound stimuli/Fruity.wav
- __MACOSX/Supplementary material_poetry_of_senses_2025/sound stimuli/._Fruity.wav
- Supplementary material_poetry_of_senses_2025/sound stimuli/Strawberry.wav
- __MACOSX/Supplementary material_poetry_of_senses_2025/sound stimuli/._Strawberry.wav
- Supplementary material_poetry_of_senses_2025/sound stimuli/Lemon.wav
- __MACOSX/Supplementary material_poetry_of_senses_2025/sound stimuli/._Lemon.wav
- Supplementary material_poetry_of_senses_2025/sound stimuli/Raisin.wav
- __MACOSX/Supplementary material_poetry_of_senses_2025/sound stimuli/._Raisin.wav
- Supplementary material_poetry_of_senses_2025/sound stimuli/Sour.wav
- __MACOSX/Supplementary material_poetry_of_senses_2025/sound stimuli/._Sour.wav
- Supplementary material_poetry_of_senses_2025/sound stimuli/Black_pepper.wav
- __MACOSX/Supplementary material_poetry_of_senses_2025/sound stimuli/._Black_pepper.wav
- Supplementary material_poetry_of_senses_2025/sound stimuli/Earthy.wav
- __MACOSX/Supplementary material_poetry_of_senses_2025/sound stimuli/._Earthy.wav
- Supplementary material_poetry_of_senses_2025/sound stimuli/Pomegranate.wav
- __MACOSX/Supplementary material_poetry_of_senses_2025/sound stimuli/._Pomegranate.wav
- Supplementary material_poetry_of_senses_2025/sound stimuli/Blackberry.wav
- __MACOSX/Supplementary material_poetry_of_senses_2025/sound stimuli/._Blackberry.wav
- Supplementary material_poetry_of_senses_2025/sound stimuli/Sundried_tomato.wav
- __MACOSX/Supplementary material_poetry_of_senses_2025/sound stimuli/._Sundried_tomato.wav
- Supplementary material_poetry_of_senses_2025/sound stimuli/Cherry.wav
- __MACOSX/Supplementary material_poetry_of_senses_2025/sound stimuli/._Cherry.wav
- Supplementary material_poetry_of_senses_2025/sound stimuli/Melon_2.wav
- __MACOSX/Supplementary material_poetry_of_senses_2025/sound stimuli/._Melon_2.wav
- Supplementary material_poetry_of_senses_2025/sound stimuli/Melon.wav
- __MACOSX/Supplementary material_poetry_of_senses_2025/sound stimuli/._Melon.wav
- Supplementary material_poetry_of_senses_2025/sound stimuli/Cinnamon.wav
- __MACOSX/Supplementary material_poetry_of_senses_2025/sound stimuli/._Cinnamon.wav
- Supplementary material_poetry_of_senses_2025/raw data/timbre_semantics_21.xlsx
- __MACOSX/Supplementary material_poetry_of_senses_2025/raw data/._timbre_semantics_21.xlsx
- Supplementary material_poetry_of_senses_2025/raw data/aromas_semantics_3.xlsx
- __MACOSX/Supplementary material_poetry_of_senses_2025/raw data/._aromas_semantics_3.xlsx
- Supplementary material_poetry_of_senses_2025/raw data/aromas_semantics_11.xlsx
- __MACOSX/Supplementary material_poetry_of_senses_2025/raw data/._aromas_semantics_11.xlsx
- Supplementary material_poetry_of_senses_2025/raw data/timbre_weighted_medians_nonzero.xlsx
- __MACOSX/Supplementary material_poetry_of_senses_2025/raw data/._timbre_weighted_medians_nonzero.xlsx
- Supplementary material_poetry_of_senses_2025/raw data/timbre_semantics_17.xlsx
- __MACOSX/Supplementary material_poetry_of_senses_2025/raw data/._timbre_semantics_17.xlsx
- Supplementary material_poetry_of_senses_2025/raw data/timbre_semantics_16.xlsx
- __MACOSX/Supplementary material_poetry_of_senses_2025/raw data/._timbre_semantics_16.xlsx
- Supplementary material_poetry_of_senses_2025/raw data/.DS_Store
- __MACOSX/Supplementary material_poetry_of_senses_2025/raw data/._.DS_Store
- Supplementary material_poetry_of_senses_2025/raw data/aromas_semantics_26.xlsx
- __MACOSX/Supplementary material_poetry_of_senses_2025/raw data/._aromas_semantics_26.xlsx
- Supplementary material_poetry_of_senses_2025/raw data/timbre_semantics_1.xlsx
- __MACOSX/Supplementary material_poetry_of_senses_2025/raw data/._timbre_semantics_1.xlsx
- Supplementary material_poetry_of_senses_2025/raw data/aromas_weighted_medians_nonzero.xlsx
- __MACOSX/Supplementary material_poetry_of_senses_2025/raw data/._aromas_weighted_medians_nonzero.xlsx
- Supplementary material_poetry_of_senses_2025/raw data/aromas_semantics_2.xlsx
- __MACOSX/Supplementary material_poetry_of_senses_2025/raw data/._aromas_semantics_2.xlsx
- Supplementary material_poetry_of_senses_2025/raw data/aromas_semantics_10.xlsx
- __MACOSX/Supplementary material_poetry_of_senses_2025/raw data/._aromas_semantics_10.xlsx
- Supplementary material_poetry_of_senses_2025/raw data/timbre_semantics_20.xlsx
- __MACOSX/Supplementary material_poetry_of_senses_2025/raw data/._timbre_semantics_20.xlsx
- Supplementary material_poetry_of_senses_2025/raw data/aromas_semantics_9.xlsx
- __MACOSX/Supplementary material_poetry_of_senses_2025/raw data/._aromas_semantics_9.xlsx
- Supplementary material_poetry_of_senses_2025/raw data/aromas_semantics_21.xlsx
- __MACOSX/Supplementary material_poetry_of_senses_2025/raw data/._aromas_semantics_21.xlsx
- Supplementary material_poetry_of_senses_2025/raw data/timbre_semantics_11.xlsx
- __MACOSX/Supplementary material_poetry_of_senses_2025/raw data/._timbre_semantics_11.xlsx
- Supplementary material_poetry_of_senses_2025/raw data/aromas_semantics_5.xlsx
- __MACOSX/Supplementary material_poetry_of_senses_2025/raw data/._aromas_semantics_5.xlsx
- Supplementary material_poetry_of_senses_2025/raw data/aromas_semantics_17.xlsx
- __MACOSX/Supplementary material_poetry_of_senses_2025/raw data/._aromas_semantics_17.xlsx
- Supplementary material_poetry_of_senses_2025/raw data/timbre_semantics_6.xlsx
- __MACOSX/Supplementary material_poetry_of_senses_2025/raw data/._timbre_semantics_6.xlsx
- Supplementary material_poetry_of_senses_2025/raw data/timbre_semantics_7.xlsx
- __MACOSX/Supplementary material_poetry_of_senses_2025/raw data/._timbre_semantics_7.xlsx
- Supplementary material_poetry_of_senses_2025/raw data/aromas_semantics_4.xlsx
- __MACOSX/Supplementary material_poetry_of_senses_2025/raw data/._aromas_semantics_4.xlsx
- Supplementary material_poetry_of_senses_2025/raw data/aromas_semantics_16.xlsx
- __MACOSX/Supplementary material_poetry_of_senses_2025/raw data/._aromas_semantics_16.xlsx
- Supplementary material_poetry_of_senses_2025/raw data/timbre_semantics_26.xlsx
- __MACOSX/Supplementary material_poetry_of_senses_2025/raw data/._timbre_semantics_26.xlsx
- Supplementary material_poetry_of_senses_2025/raw data/timbre_semantics_10.xlsx
- __MACOSX/Supplementary material_poetry_of_senses_2025/raw data/._timbre_semantics_10.xlsx
- Supplementary material_poetry_of_senses_2025/raw data/aromas_semantics_20.xlsx
- __MACOSX/Supplementary material_poetry_of_senses_2025/raw data/._aromas_semantics_20.xlsx
- Supplementary material_poetry_of_senses_2025/raw data/aromas_semantics_8.xlsx
- __MACOSX/Supplementary material_poetry_of_senses_2025/raw data/._aromas_semantics_8.xlsx
- Supplementary material_poetry_of_senses_2025/raw data/timbre_semantics_8.xlsx
- __MACOSX/Supplementary material_poetry_of_senses_2025/raw data/._timbre_semantics_8.xlsx
- Supplementary material_poetry_of_senses_2025/raw data/timbre_semantics_13.xlsx
- __MACOSX/Supplementary material_poetry_of_senses_2025/raw data/._timbre_semantics_13.xlsx
- Supplementary material_poetry_of_senses_2025/raw data/aromas_semantics_23.xlsx
- __MACOSX/Supplementary material_poetry_of_senses_2025/raw data/._aromas_semantics_23.xlsx
- Supplementary material_poetry_of_senses_2025/raw data/aromas_semantics_19.xlsx
- __MACOSX/Supplementary material_poetry_of_senses_2025/raw data/._aromas_semantics_19.xlsx
- Supplementary material_poetry_of_senses_2025/raw data/timbre_semantics_4.xlsx
- __MACOSX/Supplementary material_poetry_of_senses_2025/raw data/._timbre_semantics_4.xlsx
- Supplementary material_poetry_of_senses_2025/raw data/aromas_semantics_15.xlsx
- __MACOSX/Supplementary material_poetry_of_senses_2025/raw data/._aromas_semantics_15.xlsx
- Supplementary material_poetry_of_senses_2025/raw data/timbre_semantics_25.xlsx
- __MACOSX/Supplementary material_poetry_of_senses_2025/raw data/._timbre_semantics_25.xlsx
- Supplementary material_poetry_of_senses_2025/raw data/timbre_semantics_24.xlsx
- __MACOSX/Supplementary material_poetry_of_senses_2025/raw data/._timbre_semantics_24.xlsx
- Supplementary material_poetry_of_senses_2025/raw data/aromas_semantics_14.xlsx
- __MACOSX/Supplementary material_poetry_of_senses_2025/raw data/._aromas_semantics_14.xlsx
- Supplementary material_poetry_of_senses_2025/raw data/aromas_semantics_6.xlsx
- __MACOSX/Supplementary material_poetry_of_senses_2025/raw data/._aromas_semantics_6.xlsx
- Supplementary material_poetry_of_senses_2025/raw data/timbre_semantics_5.xlsx
- __MACOSX/Supplementary material_poetry_of_senses_2025/raw data/._timbre_semantics_5.xlsx
- Supplementary material_poetry_of_senses_2025/raw data/aromas_semantics_18.xlsx
- __MACOSX/Supplementary material_poetry_of_senses_2025/raw data/._aromas_semantics_18.xlsx
- Supplementary material_poetry_of_senses_2025/raw data/aromas_semantics_22.xlsx
- __MACOSX/Supplementary material_poetry_of_senses_2025/raw data/._aromas_semantics_22.xlsx
- Supplementary material_poetry_of_senses_2025/raw data/timbre_semantics_12.xlsx
- __MACOSX/Supplementary material_poetry_of_senses_2025/raw data/._timbre_semantics_12.xlsx
- Supplementary material_poetry_of_senses_2025/raw data/timbre_semantics_9.xlsx
- __MACOSX/Supplementary material_poetry_of_senses_2025/raw data/._timbre_semantics_9.xlsx
- Supplementary material_poetry_of_senses_2025/raw data/timbre_semantics_2.xlsx
- __MACOSX/Supplementary material_poetry_of_senses_2025/raw data/._timbre_semantics_2.xlsx
- Supplementary material_poetry_of_senses_2025/raw data/timbre_semantics_19.xlsx
- __MACOSX/Supplementary material_poetry_of_senses_2025/raw data/._timbre_semantics_19.xlsx
- Supplementary material_poetry_of_senses_2025/raw data/aromas_semantics_13.xlsx
- __MACOSX/Supplementary material_poetry_of_senses_2025/raw data/._aromas_semantics_13.xlsx
- Supplementary material_poetry_of_senses_2025/raw data/aromas_semantics_1.xlsx
- __MACOSX/Supplementary material_poetry_of_senses_2025/raw data/._aromas_semantics_1.xlsx
- Supplementary material_poetry_of_senses_2025/raw data/timbre_semantics_23.xlsx
- __MACOSX/Supplementary material_poetry_of_senses_2025/raw data/._timbre_semantics_23.xlsx
- Supplementary material_poetry_of_senses_2025/raw data/timbre_semantics_15.xlsx
- __MACOSX/Supplementary material_poetry_of_senses_2025/raw data/._timbre_semantics_15.xlsx
- Supplementary material_poetry_of_senses_2025/raw data/aromas_semantics_25.xlsx
- __MACOSX/Supplementary material_poetry_of_senses_2025/raw data/._aromas_semantics_25.xlsx
- Supplementary material_poetry_of_senses_2025/raw data/aromas_semantics_24.xlsx
- __MACOSX/Supplementary material_poetry_of_senses_2025/raw data/._aromas_semantics_24.xlsx
- Supplementary material_poetry_of_senses_2025/raw data/timbre_semantics_14.xlsx
- __MACOSX/Supplementary material_poetry_of_senses_2025/raw data/._timbre_semantics_14.xlsx
- Supplementary material_poetry_of_senses_2025/raw data/timbre_semantics_22.xlsx
- __MACOSX/Supplementary material_poetry_of_senses_2025/raw data/._timbre_semantics_22.xlsx
- Supplementary material_poetry_of_senses_2025/raw data/aromas_semantics_12.xlsx
- __MACOSX/Supplementary material_poetry_of_senses_2025/raw data/._aromas_semantics_12.xlsx
- Supplementary material_poetry_of_senses_2025/raw data/timbre_semantics_18.xlsx
- __MACOSX/Supplementary material_poetry_of_senses_2025/raw data/._timbre_semantics_18.xlsx
- Supplementary material_poetry_of_senses_2025/raw data/timbre_semantics_3.xlsx
- __MACOSX/Supplementary material_poetry_of_senses_2025/raw data/._timbre_semantics_3.xlsx
