# Supplementary material for: The poetry of senses: exploring semantic mediation in timbre-aroma correspondences
Source: Front Psychol. 2025 Feb 25;16:1520046. doi: 10.3389/fpsyg.2025.1520046 (PMC11894736; doi:10.3389/fpsyg.2025.1520046)
Supplement: Supplementary file 1 [file Data_Sheet_1.zip › Supplementary material_poetry_of_senses_2025/raw data/timbre_semantics_21.xlsx]

## Sheet: Φύλλο1
	Stimulus	Rich	Thin	Sweet	Aethereal	Wooden	Metallic	Warm	Bright	Acidic	Complicated	Fresh	Full
Bergamot	1	0	0	0	29	0	0	0	0	35	0	0	0
Blackberry	2	0	20	0	0	0	0	0	56	28	0	32	0
Caramel	3	0	0	43	0	0	0	29	56	0	11	0	48
Cherry	4	0	0	0	15	6	38	0	0	33	0	0	0
Cinnamon	5	29	0	0	0	0	0	0	62	0	0	36	0
Cocoa	6	0	0	0	0	34	0	0	0	5	39	0	0
Coffee	7	0	0	0	0	0	0	0	0	31	42	0	0
Earthy	8	0	0	0	0	0	25	0	10	26	20	0	0
Fruity	9	17	39	0	0	0	0	0	0	0	1	34	0
Lemon_blossom	10	0	57	58	0	0	0	0	46	0	0	0	0
Lemon	11	0	0	6	33	0	0	0	0	43	0	0	0
Melon_2	12	0	0	0	0	0	44	0	37	54	0	0	0
Melon	13	0	0	0	0	0	0	0	62	44	0	41	0
Pomegranate_B	14	0	53	49	0	0	0	54	61	0	0	0	0
Pomegranate	15	0	0	33	0	0	0	0	52	23	0	0	0
Raisin	16	0	0	0	0	0	0	0	0	3	0	0	47
Red_fruits	17	0	0	0	0	0	0	0	28	0	35	0	0
Sour	18	0	0	0	60	0	18	0	0	30	0	0	0
Spices	19	0	0	0	0	0	4	0	39	3	0	0	0
Strawberry	20	0	0	0	17	0	0	0	0	18	39	0	0
Sundried_tomato	21	0	0	0	0	0	0	0	0	26	0	0	0
Tobacco	22	0	0	0	0	0	0	0	33	0	0	0	55
Truffle	23	29	0	0	0	0	0	43	0	0	0	0	56
Honey	24	0	0	0	0	0	0	42	39	0	27	0	0
Vanilla	25	53	0	0	0	0	0	0	0	0	0	59	0
Flowers	26	0	0	0	0	52	0	33	0	0	0	36	0
