# Supplementary material for: The poetry of senses: exploring semantic mediation in timbre-aroma correspondences
Source: Front Psychol. 2025 Feb 25;16:1520046. doi: 10.3389/fpsyg.2025.1520046 (PMC11894736; doi:10.3389/fpsyg.2025.1520046)
Supplement: Supplementary file 1 [file Data_Sheet_1.zip › Supplementary material_poetry_of_senses_2025/raw data/aromas_semantics_3.xlsx]

## Sheet: Φύλλο1
	Stimuli	Rich	Thin	Sweet	Aethereal	Wooden	Metallic	Warm	Bright	Acidic	Complicated	Fresh	Full
Vanilla	1	93	100	0	0	0	0	100	95	0	0	0	0
Honey	2	0	0	0	0	93	0	0	0	0	0	0	92
Caramel	3	0	93	100	93	0	86	96	0	0	0	100	0
Cinnamon	4	0	97	0	78	0	0	0	0	92	0	0	0
Tobacco	5	98	0	0	0	97	0	99	0	0	0	91	0
Coffee	6	0	0	0	0	85	0	89	0	75	0	0	0
Pepper	7	0	0	0	0	0	72	0	0	97	84	0	0
Lemon	8	90	0	0	93	75	0	85	0	0	64	98	0
Lemonblossom	9	0	100	96	96	0	74	0	0	0	0	97	0
Pomegranate	10	92	95	70	0	0	0	87	0	0	0	0	0
Melon	11	0	90	0	95	0	71	0	93	0	0	87	0
Cherry	12	0	77	0	0	70	0	87	80	0	0	96	0
