# Supplementary material for: The poetry of senses: exploring semantic mediation in timbre-aroma correspondences
Source: Front Psychol. 2025 Feb 25;16:1520046. doi: 10.3389/fpsyg.2025.1520046 (PMC11894736; doi:10.3389/fpsyg.2025.1520046)
Supplement: Supplementary file 1 [file Data_Sheet_1.zip › Supplementary material_poetry_of_senses_2025/raw data/aromas_semantics_11.xlsx]

## Sheet: Φύλλο1
	Stimuli	Rich	Thin	Sweet	Aethereal	Wooden	Metallic	Warm	Bright	Acidic	Complicated	Fresh	Full
Vanilla	1	0	63	0	0	0	0	0	0	0	0	0	0
Honey	2	67	34	0	0	73	0	0	0	0	0	0	0
Caramel	3	50	100	0	0	0	0	0	0	0	0	0	0
Cinnamon	4	0	0	0	0	0	0	0	0	0	0	0	0
Tobacco	5	0	0	0	0	7	0	0	0	0	21	0	0
Coffee	6	100	100	0	0	0	0	100	0	0	0	0	68
Pepper	7	0	0	0	0	0	0	0	0	0	0	0	0
Lemon	8	100	0	0	0	0	0	0	0	0	0	0	0
Lemonblossom	9	0	0	100	0	0	0	0	74	47	0	100	0
Pomegranate	10	0	74	52	47	0	0	0	0	71	0	69	0
Melon	11	0	76	0	53	0	0	0	52	20	0	100	0
Cherry	12	0	0	46	0	0	0	0	100	67	0	47	0
