# Supplementary material for: The poetry of senses: exploring semantic mediation in timbre-aroma correspondences
Source: Front Psychol. 2025 Feb 25;16:1520046. doi: 10.3389/fpsyg.2025.1520046 (PMC11894736; doi:10.3389/fpsyg.2025.1520046)
Supplement: Supplementary file 1 [file Data_Sheet_1.zip › Supplementary material_poetry_of_senses_2025/raw data/timbre_weighted_medians_nonzero.xlsx]

## Sheet: Sheet1
Row	Rich	Thin	Sweet	Aethereal	Wooden	Metallic	Warm	Bright	Sharp	Complicated	Fresh	Full
Brgmt	4.35	3.55	0	13.05	19	24.25	0.75	1.8	56.7	6.15	2.5	18.75
Bbrry	30	22.75	15	1.35	10.8	18.9	12.9	21.7	24	11	16.75	33.6
Crml	55.5	24.5	15	0	16.25	12.9	14.85	22.4	5.9	48.75	11.25	60.75
Cherry	0	5.55	1.9	41.4	0.9	47.95	3.4	31.4	36.3	13.5	1.05	9.45
Cnnmn	30	16.6	26.55	9.15	6.1	23.25	8.5	48.75	5.05	1.7	26.6	37.95
Cocoa	25.9	0	0.35	2.95	7.5	34.1	15.25	1.5	10.5	33.9	6	28.6
Coffee	15.75	0	0	2.6	0	6	7.65	2.35	32.85	43.05	5	29.85
Earthy	24.6	1.75	4.85	22.95	15.2	34.25	16.25	20.25	3.4	26.95	6.45	7.35
Fruity	11	24.5	17.25	4.35	3.7	37.95	3.9	27.2	23.45	32.1	9.7	10.2
Lmnblss	27.8	8.55	41.8	30.6	3.55	46.2	5	76.5	14.85	5.35	32.4	13.7
Lemon	6.8	0	12.25	58.5	10.35	26.1	8.45	23.1	46.8	17.25	9.3	5.1
Melon2	3.8	3.25	20.5	17.5	3.1	15.4	4.55	40.5	38.1	5	3.65	9.6
Melon	3.15	13.8	15.4	32.5	8.1	22.65	8.4	46.5	31.05	7.95	7.5	21.3
Pmgrnt2	19.8	43.75	40	21.9	15	9.7	15.3	44.85	8.45	2.85	10.5	12.4
Pmgrnt	28.8	10.3	18	16.2	9.75	10.65	19.35	50.05	1.25	5.95	7.5	41.8
Raisin	25.2	0	0	1.3	8.1	17.75	21.35	0.45	27.3	35.1	0	28.8
Rfruits	7.25	21.35	24.85	0	16	7.35	12	27	6.75	36.75	28.35	33.3
Sour	0	0.45	7.1	63.2	4.1	30.15	5.95	5.9	78	9.3	3.2	0.15
Pepper	8.4	0	18.4	20.4	6.6	43.2	6.3	14.55	25	30.55	15.3	8.55
Strwbrry	3.2	0	3.45	40.7	9.6	39	7	3.75	51.2	13.65	1.85	10.1
Sndtmts	6.7	0	5.15	19.25	12.3	29.7	7.65	11.9	19.2	3.9	0	8
Tobacco	40.7	6.75	6	1.7	12.45	4.2	26.5	25.55	13.65	13.2	8.1	56.25
Truffle	27.2	1.35	4.6	0.8	27.2	23.2	24.3	6.5	3.6	6.8	4.6	64.6
Honey	15	16.9	32.2	7.7	6.2	17.25	17.15	53.3	0.3	9.5	13.65	12.5
Vanilla	44	14.75	30.45	0	2.4	18.1	28.8	25.55	0	5	12.5	71.25
Flowers	18.5	10.65	43.45	28.2	7.8	5.1	8	53.2	2.95	21.6	34.2	7.8
