# Supplementary material for: The poetry of senses: exploring semantic mediation in timbre-aroma correspondences
Source: Front Psychol. 2025 Feb 25;16:1520046. doi: 10.3389/fpsyg.2025.1520046 (PMC11894736; doi:10.3389/fpsyg.2025.1520046)
Supplement: Supplementary file 1 [file Data_Sheet_1.zip › Supplementary material_poetry_of_senses_2025/raw data/timbre_semantics_17.xlsx]

## Sheet: Φύλλο1
	Stimulus	Rich	Thin	Sweet	Aethereal	Wooden	Metallic	Warm	Bright	Acidic	Complicated	Fresh	Full
Bergamot	1	33	0	0	22	0	74	0	0	0	0	0	0
Blackberry	2	100	0	0	0	0	30	0	0	0	0	0	100
Caramel	3	100	0	0	0	67	37	33	0	100	100	0	100
Cherry	4	0	0	0	0	0	100	0	0	100	100	0	0
Cinnamon	5	0	0	0	0	47	0	29	0	99	0	0	100
Cocoa	6	0	0	0	0	0	85	0	0	0	100	0	100
Coffee	7	38	0	0	0	0	0	0	0	0	0	0	100
Earthy	8	50	0	0	0	0	71	0	0	0	0	0	0
Fruity	9	0	0	0	0	0	0	0	0	98	85	0	100
Lemon_blossom	10	0	0	0	82	0	84	0	0	0	79	0	0
Lemon	11	0	0	0	90	0	79	0	0	0	0	0	0
Melon_2	12	0	0	0	0	0	41	0	0	72	100	0	100
Melon	13	24	0	0	0	0	0	0	0	100	100	0	100
Pomegranate_B	14	0	0	0	0	87	0	76	0	0	0	0	100
Pomegranate	15	100	0	0	0	0	0	0	0	0	100	0	100
Raisin	16	0	0	0	0	77	74	100	0	0	83	0	0
Red_fruits	17	100	0	0	0	0	0	0	0	100	0	0	100
Sour	18	0	0	0	67	0	100	0	0	0	100	0	0
Spices	19	0	0	0	0	0	0	0	35	82	50	0	57
Strawberry	20	0	0	0	83	75	73	0	0	51	85	0	0
Sundried_tomato	21	0	0	0	31	0	75	0	0	0	0	0	0
Tobacco	22	0	0	0	34	0	0	0	0	100	100	0	0
Truffle	23	0	0	0	0	0	53	39	24	0	0	0	60
Honey	24	0	0	0	0	0	0	0	0	0	100	0	0
Vanilla	25	100	0	0	0	0	0	0	0	0	100	0	100
Flowers	26	0	0	0	71	0	0	0	32	59	71	0	0
