# Supplementary material for: The poetry of senses: exploring semantic mediation in timbre-aroma correspondences
Source: Front Psychol. 2025 Feb 25;16:1520046. doi: 10.3389/fpsyg.2025.1520046 (PMC11894736; doi:10.3389/fpsyg.2025.1520046)
Supplement: Supplementary file 1 [file Data_Sheet_1.zip › Supplementary material_poetry_of_senses_2025/raw data/timbre_semantics_16.xlsx]

## Sheet: Φύλλο1
	Stimulus	Rich	Thin	Sweet	Aethereal	Wooden	Metallic	Warm	Bright	Acidic	Complicated	Fresh	Full
Bergamot	1	7	0	0	0	5	0	0	0	0	0	0	62
Blackberry	2	0	0	0	0	0	14	11	0	86	0	0	0
Caramel	3	0	0	0	0	0	3	2	0	47	71	0	0
Cherry	4	0	0	0	45	0	0	0	0	5	0	0	8
Cinnamon	5	0	0	0	0	0	0	0	0	0	0	0	0
Cocoa	6	2	0	0	0	0	6	0	0	0	17	2	39
Coffee	7	19	0	0	0	0	1	42	0	0	0	0	99
Earthy	8	11	0	0	0	0	0	0	0	0	38	0	0
Fruity	9	32	0	0	0	0	69	3	0	21	46	0	0
Lemon_blossom	10	0	0	0	61	0	69	0	0	38	0	0	0
Lemon	11	0	0	0	3	0	65	0	0	0	69	0	0
Melon_2	12	0	0	0	2	5	0	0	0	86	0	0	0
Melon	13	0	23	3	2	0	0	0	0	62	0	0	0
Pomegranate_B	14	0	0	2	0	1	0	0	0	73	0	0	0
Pomegranate	15	41	0	0	0	0	0	1	1	2	19	0	0
Raisin	16	5	0	0	0	0	0	61	0	0	0	0	52
Red_fruits	17	13	0	0	0	0	0	48	0	0	99	0	0
Sour	18	0	0	0	12	0	0	31	0	37	0	0	3
Spices	19	0	0	0	0	0	84	0	0	0	0	0	0
Strawberry	20	0	0	0	3	25	57	0	0	95	5	0	0
Sundried_tomato	21	0	0	0	0	0	21	0	0	21	1	0	0
Tobacco	22	0	0	0	0	9	28	0	0	8	64	0	77
Truffle	23	0	0	0	3	19	30	0	0	24	37	0	67
Honey	24	0	0	29	0	2	0	0	0	0	0	0	0
Vanilla	25	0	0	0	0	9	0	0	64	0	0	50	0
Flowers	26	0	6	70	0	0	0	0	0	0	15	28	52
