# Supplementary material for: The poetry of senses: exploring semantic mediation in timbre-aroma correspondences
Source: Front Psychol. 2025 Feb 25;16:1520046. doi: 10.3389/fpsyg.2025.1520046 (PMC11894736; doi:10.3389/fpsyg.2025.1520046)
Supplement: Supplementary file 1 [file Data_Sheet_1.zip › Supplementary material_poetry_of_senses_2025/raw data/aromas_semantics_26.xlsx]

## Sheet: Φύλλο1
	Stimuli	Rich	Thin	Sweet	Aethereal	Wooden	Metallic	Warm	Bright	Acidic	Complicated	Fresh	Full
Vanilla	1	48	74	0	0	0	0	68	0	0	0	0	0
Honey	2	13	59	0	0	0	0	0	0	0	0	0	0
Caramel	3	0	98	0	0	0	0	65	0	0	0	0	0
Cinnamon	4	38	0	0	0	40	0	0	0	33	0	0	88
Tobacco	5	0	0	0	0	0	0	0	0	0	81	0	0
Coffee	6	0	57	0	0	0	0	29	0	0	0	0	0
Pepper	7	87	0	41	0	0	0	0	0	83	0	0	0
Lemon	8	59	76	0	0	0	0	0	0	0	0	0	51
Lemonblossom	9	63	28	0	0	0	0	0	0	71	0	0	64
Pomegranate	10	0	0	0	97	0	0	0	0	0	81	0	0
Melon	11	0	80	0	0	0	0	0	37	0	0	86	0
Cherry	12	53	76	0	0	0	0	58	0	0	0	0	0
