# Supplementary material for: The poetry of senses: exploring semantic mediation in timbre-aroma correspondences
Source: Front Psychol. 2025 Feb 25;16:1520046. doi: 10.3389/fpsyg.2025.1520046 (PMC11894736; doi:10.3389/fpsyg.2025.1520046)
Supplement: Supplementary file 1 [file Data_Sheet_1.zip › Supplementary material_poetry_of_senses_2025/raw data/timbre_semantics_1.xlsx]

## Sheet: Φύλλο1
	Stimulus	Rich	Thin	Sweet	Aethereal	Wooden	Metallic	Warm	Bright	Acidic	Complicated	Fresh	Full
Bergamot	1	0	0	0	0	100	0	0	0	0	63	0	0
Blackberry	2	0	0	0	0	0	66	0	0	0	0	0	100
Caramel	3	75	0	0	0	70	0	61	0	0	0	100	0
Cherry	4	0	0	0	69	0	100	0	0	0	0	0	0
Cinnamon	5	0	0	70	0	0	0	0	50	0	0	0	0
Cocoa	6	65	0	0	0	0	64	0	0	0	0	76	0
Coffee	7	70	0	0	0	0	0	0	0	0	0	100	0
Earthy	8	70	0	0	0	0	100	0	0	0	0	0	0
Fruity	9	0	70	0	0	0	0	0	0	0	80	0	0
Lemon_blossom	10	77	0	100	0	0	0	0	100	0	0	0	80
Lemon	11	0	0	0	100	69	0	0	0	0	0	0	0
Melon_2	12	0	0	0	0	0	77	0	0	0	0	0	100
Melon	13	0	0	0	68	0	0	0	53	61	0	0	0
Pomegranate_B	14	0	100	0	0	0	0	0	63	0	0	0	0
Pomegranate	15	0	0	0	0	0	0	64	0	0	0	0	0
Raisin	16	100	0	0	0	0	0	0	0	71	0	0	0
Red_fruits	17	100	0	100	0	0	0	0	0	0	0	100	0
Sour	18	0	0	100	67	0	0	0	0	0	0	0	0
Spices	19	0	0	100	0	0	0	0	0	0	0	0	0
Strawberry	20	0	0	0	0	0	100	0	0	0	0	0	0
Sundried_tomato	21	0	0	0	0	83	0	0	0	0	0	0	0
Tobacco	22	0	0	0	0	0	0	43	0	0	0	0	76
Truffle	23	0	0	0	0	100	0	0	0	0	0	0	0
Honey	24	0	0	0	0	31	0	0	0	0	0	0	0
Vanilla	25	0	0	0	0	0	86	100	0	0	0	0	67
Flowers	26	0	0	100	0	0	0	0	0	0	0	0	0
