# Supplementary material for: The poetry of senses: exploring semantic mediation in timbre-aroma correspondences
Source: Front Psychol. 2025 Feb 25;16:1520046. doi: 10.3389/fpsyg.2025.1520046 (PMC11894736; doi:10.3389/fpsyg.2025.1520046)
Supplement: Supplementary file 1 [file Data_Sheet_1.zip › Supplementary material_poetry_of_senses_2025/raw data/aromas_weighted_medians_nonzero.xlsx]

## Sheet: Sheet1
Row	Rich	Thin/Delicate	Sweet	Ethereal	Woody	Metallic	Warm	Bright	Sharp	Complex	Fresh	Full
Vanilla	8.63636	61.7727	11.3182	12	12.8182	4.72727	34.5	5.40909	0.0454545	12.6818	8	24.1818
Honey	14.5909	39	13.3636	2.5	18.9091	0	21.9545	4.63636	10.0909	12.2727	8.27273	27.0455
Caramel	17.8182	81.5	14.3182	4.72727	10.0909	3.90909	48.4091	10.3636	0	2.36364	18.6818	20.4545
Cinnamon	32	34.2727	13.3636	10.6364	45.2727	1.63636	34.5	6.90909	14.0455	14.3182	7.22727	26.9091
Tobacco	13.3636	3.04545	6.95455	7.45455	58.7273	2.59091	12.0455	0	5.5	9.86364	8.13636	22.5909
Coffee	14	28.5	5.18182	1.22727	28.5455	2.27273	36.5909	0	17.2727	12.1818	1.95455	34
Pepper	11.8636	0.909091	15.2273	13.3636	10	13.9091	4.5	4.13636	57.0909	24.1364	2.36364	6.63636
Lemon	34.1818	12.2727	13.1818	23.5	2.86364	2.5	3.86364	15.1818	49.7727	14	29.5455	6.86364
Lemonblossom	2.86364	14.2727	27.6364	35.5	4.77273	10.0909	0	30.2727	41.9545	11.7273	44.4545	14
Pomegranate	21.6818	36	23.2727	25.4545	7.81818	1.18182	7.22727	18.5455	14.3636	14.3182	17.5	2.63636
Melon	24.5455	58.5455	15.5909	17.8182	2.27273	3.22727	3.36364	34.0909	10	2.04545	57.9545	10
Cherry	24.9545	35.6818	17.1818	13.8636	9.54545	10.9091	10.0909	15.6818	25.7727	16.1364	17.5	33.8636
