# Supplementary material for: The poetry of senses: exploring semantic mediation in timbre-aroma correspondences
Source: Front Psychol. 2025 Feb 25;16:1520046. doi: 10.3389/fpsyg.2025.1520046 (PMC11894736; doi:10.3389/fpsyg.2025.1520046)
Supplement: Supplementary file 1 [file Data_Sheet_1.zip › Supplementary material_poetry_of_senses_2025/raw data/aromas_semantics_2.xlsx]

## Sheet: Φύλλο1
	Stimuli	Rich	Thin	Sweet	Aethereal	Wooden	Metallic	Warm	Bright	Acidic	Complicated	Fresh	Full
Vanilla	1	0	77	0	0	0	0	0	0	0	0	0	43
Honey	2	34	78	0	0	0	0	62	0	0	0	41	82
Caramel	3	0	0	20	0	0	0	0	0	0	0	0	0
Cinnamon	4	0	0	0	0	58	0	0	0	0	53	80	0
Tobacco	5	0	0	0	0	0	0	71	0	0	0	0	71
Coffee	6	0	0	38	0	0	0	0	0	45	0	43	0
Pepper	7	0	0	0	0	0	0	0	0	98	0	0	0
Lemon	8	0	0	40	47	0	0	0	0	57	0	0	0
Lemonblossom	9	0	0	39	0	0	0	0	32	0	0	54	0
Pomegranate	10	0	53	0	0	0	0	0	0	26	0	0	0
Melon	11	34	0	0	0	0	0	0	37	37	0	0	0
Cherry	12	0	0	0	0	0	71	0	0	0	58	0	0
