# Supplementary material for: The poetry of senses: exploring semantic mediation in timbre-aroma correspondences
Source: Front Psychol. 2025 Feb 25;16:1520046. doi: 10.3389/fpsyg.2025.1520046 (PMC11894736; doi:10.3389/fpsyg.2025.1520046)
Supplement: Supplementary file 1 [file Data_Sheet_1.zip › Supplementary material_poetry_of_senses_2025/raw data/aromas_semantics_10.xlsx]

## Sheet: Φύλλο1
	Stimuli	Rich	Thin	Sweet	Aethereal	Wooden	Metallic	Warm	Bright	Acidic	Complicated	Fresh	Full
Vanilla	1	0	70	0	0	0	0	55	0	0	0	70	0
Honey	2	0	95	0	0	0	0	62	0	0	55	50	50
Caramel	3	87	95	0	0	0	0	87	94	0	0	0	0
Cinnamon	4	93	58	0	0	93	0	80	54	0	0	0	73
Tobacco	5	0	0	0	64	57	0	0	0	0	31	0	0
Coffee	6	66	0	0	0	83	0	88	0	0	0	0	76
Pepper	7	0	0	67	0	0	79	0	0	75	0	0	0
Lemon	8	0	0	0	19	0	0	0	74	66	0	56	0
Lemonblossom	9	0	0	0	70	0	0	0	70	54	0	0	0
Pomegranate	10	0	0	0	28	50	0	0	63	0	0	0	58
Melon	11	69	87	48	0	0	0	0	0	0	0	0	63
Cherry	12	93	0	0	0	0	14	0	0	63	0	0	66
