# Supplementary material for: The poetry of senses: exploring semantic mediation in timbre-aroma correspondences
Source: Front Psychol. 2025 Feb 25;16:1520046. doi: 10.3389/fpsyg.2025.1520046 (PMC11894736; doi:10.3389/fpsyg.2025.1520046)
Supplement: Supplementary file 1 [file Data_Sheet_1.zip › Supplementary material_poetry_of_senses_2025/raw data/aromas_semantics_21.xlsx]

## Sheet: Φύλλο1
	Stimuli	Rich	Thin	Sweet	Aethereal	Wooden	Metallic	Warm	Bright	Acidic	Complicated	Fresh	Full
Vanilla	1	0	72	0	0	0	0	0	0	0	0	0	0
Honey	2	40	58	0	0	0	0	0	0	0	0	0	0
Caramel	3	54	61	0	0	0	0	0	0	0	0	0	0
Cinnamon	4	0	72	0	0	0	0	49	0	0	0	0	52
Tobacco	5	0	0	0	0	42	0	0	0	0	0	0	55
Coffee	6	53	65	0	0	0	0	55	0	0	0	0	0
Pepper	7	0	0	61	0	0	4	0	9	23	0	0	0
Lemon	8	82	0	59	0	0	0	0	0	0	0	0	0
Lemonblossom	9	0	0	63	47	0	0	0	47	0	0	0	0
Pomegranate	10	0	0	69	0	0	0	0	30	0	0	0	0
Melon	11	0	23	39	45	0	0	0	0	0	0	57	0
Cherry	12	66	0	0	0	0	0	22	32	0	0	0	62
