# Supplementary material for: The poetry of senses: exploring semantic mediation in timbre-aroma correspondences
Source: Front Psychol. 2025 Feb 25;16:1520046. doi: 10.3389/fpsyg.2025.1520046 (PMC11894736; doi:10.3389/fpsyg.2025.1520046)
Supplement: Supplementary file 1 [file Data_Sheet_1.zip › Supplementary material_poetry_of_senses_2025/raw data/timbre_semantics_11.xlsx]

## Sheet: Φύλλο1
	Stimulus	Rich	Thin	Sweet	Aethereal	Wooden	Metallic	Warm	Bright	Acidic	Complicated	Fresh	Full
Bergamot	1	0	0	0	18	0	5	0	0	74	0	0	0
Blackberry	2	47	65	0	0	0	0	0	69	0	0	67	0
Caramel	3	23	18	0	0	0	0	25	0	4	0	0	21
Cherry	4	0	0	0	0	5	9	0	55	0	11	21	0
Cinnamon	5	0	0	0	61	0	0	0	100	0	0	0	85
Cocoa	6	0	0	0	0	0	31	0	0	0	76	0	52
Coffee	7	0	0	0	0	0	0	0	31	0	100	0	0
Earthy	8	0	0	0	0	0	72	0	76	0	0	0	0
Fruity	9	0	0	0	0	0	25	0	71	53	0	0	0
Lemon_blossom	10	66	0	0	0	0	23	0	0	0	0	0	0
Lemon	11	0	0	0	49	0	0	0	37	83	0	0	0
Melon_2	12	0	0	0	0	0	0	49	68	0	0	46	0
Melon	13	0	0	0	0	0	0	0	81	0	0	0	61
Pomegranate_B	14	0	72	0	29	0	0	0	79	0	0	0	0
Pomegranate	15	0	0	0	0	0	0	0	100	0	0	0	76
Raisin	16	63	0	0	0	0	0	0	0	0	82	0	0
Red_fruits	17	0	0	70	0	0	0	0	60	0	0	0	0
Sour	18	0	0	0	100	0	0	0	0	79	0	0	0
Spices	19	0	0	0	77	0	0	0	17	0	27	0	0
Strawberry	20	0	0	0	77	0	0	0	0	77	8	0	0
Sundried_tomato	21	0	0	0	0	0	20	0	0	0	0	0	30
Tobacco	22	69	0	0	0	0	0	45	76	0	0	62	75
Truffle	23	12	0	0	0	50	0	34	10	0	0	0	50
Honey	24	39	0	0	0	0	0	49	82	0	0	0	0
Vanilla	25	100	0	0	0	0	0	38	0	0	0	0	100
Flowers	26	0	0	0	21	0	0	35	19	0	0	69	0
