# Supplementary material for: The poetry of senses: exploring semantic mediation in timbre-aroma correspondences
Source: Front Psychol. 2025 Feb 25;16:1520046. doi: 10.3389/fpsyg.2025.1520046 (PMC11894736; doi:10.3389/fpsyg.2025.1520046)
Supplement: Supplementary file 1 [file Data_Sheet_1.zip › Supplementary material_poetry_of_senses_2025/raw data/aromas_semantics_17.xlsx]

## Sheet: Φύλλο1
	Stimuli	Rich	Thin	Sweet	Aethereal	Wooden	Metallic	Warm	Bright	Acidic	Complicated	Fresh	Full
Vanilla	1	0	100	100	100	0	0	73	24	0	0	34	0
Honey	2	84	39	100	0	31	0	100	0	50	0	0	100
Caramel	3	0	100	77	0	0	0	99	0	0	0	73	0
Cinnamon	4	100	100	100	0	0	0	100	0	0	52	0	53
Tobacco	5	100	0	0	0	100	0	53	0	0	0	0	100
Coffee	6	0	62	100	0	0	0	60	0	0	0	0	91
Pepper	7	100	0	100	0	0	0	99	0	0	100	0	100
Lemon	8	100	0	0	0	0	0	0	0	100	100	0	100
Lemonblossom	9	0	0	0	0	0	0	0	0	93	100	0	99
Pomegranate	10	0	83	0	93	0	0	0	51	0	0	100	0
Melon	11	75	100	0	100	0	0	0	100	0	0	100	82
Cherry	12	50	0	79	0	0	48	53	0	100	100	0	100
