# Supplementary material for: The poetry of senses: exploring semantic mediation in timbre-aroma correspondences
Source: Front Psychol. 2025 Feb 25;16:1520046. doi: 10.3389/fpsyg.2025.1520046 (PMC11894736; doi:10.3389/fpsyg.2025.1520046)
Supplement: Supplementary file 1 [file Data_Sheet_1.zip › Supplementary material_poetry_of_senses_2025/raw data/timbre_semantics_7.xlsx]

## Sheet: Φύλλο1
	Stimulus	Rich	Thin	Sweet	Aethereal	Wooden	Metallic	Warm	Bright	Acidic	Complicated	Fresh	Full
Bergamot	1	0	0	0	0	0	0	0	0	0	0	0	0
Blackberry	2	0	84	98	0	0	0	91	0	0	0	98	20
Caramel	3	66	70	0	0	0	0	72	64	0	5	75	59
Cherry	4	0	0	0	0	0	0	0	79	0	0	0	0
Cinnamon	5	0	0	0	0	0	0	54	0	0	0	76	0
Cocoa	6	0	0	0	0	0	0	0	0	0	0	0	0
Coffee	7	0	0	0	0	0	0	0	0	0	0	0	0
Earthy	8	68	0	0	68	0	0	0	0	0	0	0	0
Fruity	9	0	0	0	19	0	0	0	0	0	19	0	0
Lemon_blossom	10	0	0	91	0	0	0	100	91	0	0	100	0
Lemon	11	0	0	0	0	20	0	0	66	0	0	62	54
Melon_2	12	0	0	0	0	0	0	0	0	15	0	0	19
Melon	13	0	100	44	0	0	0	70	50	0	0	0	0
Pomegranate_B	14	0	79	0	0	0	0	85	0	0	10	0	55
Pomegranate	15	0	0	0	0	0	0	66	0	0	0	0	78
Raisin	16	0	0	0	0	0	0	0	0	0	0	0	0
Red_fruits	17	0	0	0	0	0	0	0	62	0	0	63	0
Sour	18	0	0	0	88	82	0	0	0	79	0	0	0
Spices	19	0	0	100	0	0	0	0	0	0	0	0	0
Strawberry	20	0	0	0	0	0	27	0	0	33	0	0	0
Sundried_tomato	21	0	0	11	12	0	0	0	0	0	0	0	0
Tobacco	22	0	0	95	0	0	0	96	91	0	0	0	0
Truffle	23	0	0	0	0	0	49	78	0	0	0	0	88
Honey	24	0	0	0	0	0	0	0	0	0	0	0	0
Vanilla	25	23	0	0	0	0	0	0	0	0	0	0	0
Flowers	26	0	0	85	0	0	0	0	0	0	59	0	0
