# Supplementary material for: The poetry of senses: exploring semantic mediation in timbre-aroma correspondences
Source: Front Psychol. 2025 Feb 25;16:1520046. doi: 10.3389/fpsyg.2025.1520046 (PMC11894736; doi:10.3389/fpsyg.2025.1520046)
Supplement: Supplementary file 1 [file Data_Sheet_1.zip › Supplementary material_poetry_of_senses_2025/raw data/aromas_semantics_4.xlsx]

## Sheet: Φύλλο1
	Stimuli	Rich	Thin	Sweet	Aethereal	Wooden	Metallic	Warm	Bright	Acidic	Complicated	Fresh	Full
Vanilla	1	36	55	29	0	38	0	0	0	0	0	0	76
Honey	2	69	66	47	0	0	0	0	34	0	22	28	0
Caramel	3	89	99	63	0	0	0	0	0	0	0	48	0
Cinnamon	4	0	54	0	0	65	0	34	22	83	75	53	0
Tobacco	5	0	45	72	0	47	0	24	0	0	0	88	77
Coffee	6	88	81	0	0	74	0	0	0	80	66	0	0
Pepper	7	53	20	0	29	55	0	0	0	100	0	0	0
Lemon	8	98	90	21	25	17	0	0	0	88	0	85	0
Lemonblossom	9	0	82	0	54	0	0	0	68	44	0	91	27
Pomegranate	10	67	72	23	0	0	16	0	36	0	0	24	0
Melon	11	81	100	47	0	0	0	26	64	0	0	85	0
Cherry	12	74	37	0	0	85	0	0	0	87	31	0	0
