# Supplementary material for: The poetry of senses: exploring semantic mediation in timbre-aroma correspondences
Source: Front Psychol. 2025 Feb 25;16:1520046. doi: 10.3389/fpsyg.2025.1520046 (PMC11894736; doi:10.3389/fpsyg.2025.1520046)
Supplement: Supplementary file 1 [file Data_Sheet_1.zip › Supplementary material_poetry_of_senses_2025/raw data/aromas_semantics_16.xlsx]

## Sheet: Φύλλο1
	Stimuli	Rich	Thin	Sweet	Aethereal	Wooden	Metallic	Warm	Bright	Acidic	Complicated	Fresh	Full
Vanilla	1	0	77	5	5	8	9	0	0	1	51	3	0
Honey	2	0	0	0	0	2	0	95	0	0	10	0	0
Caramel	3	0	82	0	0	0	0	35	0	0	0	0	27
Cinnamon	4	33	44	0	0	23	28	0	0	2	0	0	0
Tobacco	5	0	0	0	0	35	24	0	0	21	0	0	4
Coffee	6	0	33	0	0	0	0	37	0	0	0	0	31
Pepper	7	0	0	0	0	0	0	0	0	0	0	0	0
Lemon	8	0	0	0	90	21	0	0	0	0	41	0	0
Lemonblossom	9	0	0	2	0	73	0	0	0	0	0	37	0
Pomegranate	10	0	33	14	2	6	0	0	0	36	0	6	0
Melon	11	45	89	0	0	0	0	0	72	0	23	44	47
Cherry	12	0	0	0	6	3	21	0	0	39	0	0	0
