# Supplementary material for: The poetry of senses: exploring semantic mediation in timbre-aroma correspondences
Source: Front Psychol. 2025 Feb 25;16:1520046. doi: 10.3389/fpsyg.2025.1520046 (PMC11894736; doi:10.3389/fpsyg.2025.1520046)
Supplement: Supplementary file 1 [file Data_Sheet_1.zip › Supplementary material_poetry_of_senses_2025/raw data/timbre_semantics_26.xlsx]

## Sheet: Φύλλο1
	Stimulus	Rich	Thin	Sweet	Aethereal	Wooden	Metallic	Warm	Bright	Acidic	Complicated	Fresh	Full
Bergamot	1	29	0	0	0	0	6	0	0	0	0	0	63
Blackberry	2	0	0	0	6	20	0	0	0	0	0	0	0
Caramel	3	73	0	0	0	16	0	0	0	0	0	0	98
Cherry	4	0	42	0	0	0	0	0	0	85	0	0	0
Cinnamon	5	77	0	0	0	0	0	0	0	2	0	0	88
Cocoa	6	0	0	0	0	0	0	0	0	0	45	0	20
Coffee	7	45	0	0	0	0	0	0	0	0	42	0	0
Earthy	8	0	0	0	0	0	0	0	0	0	78	0	0
Fruity	9	0	74	69	0	0	0	0	0	0	0	89	0
Lemon_blossom	10	0	0	86	0	0	0	0	39	62	0	0	57
Lemon	11	0	0	0	0	0	58	0	0	81	0	0	0
Melon_2	12	0	0	0	0	0	0	0	0	54	0	0	16
Melon	13	0	21	0	0	0	0	0	47	94	0	0	0
Pomegranate_B	14	0	0	0	0	0	54	0	0	96	0	0	63
Pomegranate	15	0	5	0	0	0	0	0	0	0	0	0	85
Raisin	16	73	0	0	0	0	0	4	0	0	0	0	84
Red_fruits	17	0	76	71	0	75	49	0	56	0	0	43	50
Sour	18	0	0	0	0	0	67	0	0	0	62	0	0
Spices	19	0	0	0	0	0	82	0	0	0	47	0	0
Strawberry	20	0	0	0	0	0	23	0	0	86	0	0	0
Sundried_tomato	21	0	0	0	0	0	94	0	0	0	0	0	0
Tobacco	22	46	0	0	0	0	0	0	0	0	0	0	65
Truffle	23	58	0	0	0	0	0	0	0	2	0	0	77
Honey	24	0	0	0	0	0	0	55	0	0	0	0	0
Vanilla	25	67	58	0	0	0	0	0	0	0	0	0	100
Flowers	26	0	35	79	0	0	0	0	15	0	0	76	0
