# Supplementary material for: The poetry of senses: exploring semantic mediation in timbre-aroma correspondences
Source: Front Psychol. 2025 Feb 25;16:1520046. doi: 10.3389/fpsyg.2025.1520046 (PMC11894736; doi:10.3389/fpsyg.2025.1520046)
Supplement: Supplementary file 1 [file Data_Sheet_1.zip › Supplementary material_poetry_of_senses_2025/raw data/timbre_semantics_10.xlsx]

## Sheet: Φύλλο1
	Stimulus	Rich	Thin	Sweet	Aethereal	Wooden	Metallic	Warm	Bright	Acidic	Complicated	Fresh	Full
Bergamot	1	0	0	0	0	0	50	0	0	71	0	0	0
Blackberry	2	0	58	55	0	0	0	0	0	0	46	0	0
Caramel	3	0	31	0	0	0	0	0	0	0	90	0	0
Cherry	4	0	0	0	0	0	59	68	0	58	0	0	0
Cinnamon	5	71	0	0	0	0	0	48	0	0	0	0	68
Cocoa	6	0	0	0	59	0	54	0	0	0	50	0	0
Coffee	7	0	0	0	0	0	55	0	0	0	62	0	0
Earthy	8	47	0	0	0	73	0	65	0	0	0	51	0
Fruity	9	0	0	0	0	0	0	0	0	46	48	0	0
Lemon_blossom	10	0	0	76	0	0	0	0	66	0	0	64	0
Lemon	11	0	0	0	90	0	0	0	57	56	0	0	0
Melon_2	12	0	0	0	0	57	37	0	53	0	0	0	0
Melon	13	0	0	0	56	0	0	0	67	0	0	0	58
Pomegranate_B	14	0	0	84	0	0	0	48	69	0	0	0	0
Pomegranate	15	0	0	0	0	65	0	48	0	0	0	0	0
Raisin	16	0	0	0	0	0	42	0	0	0	0	0	0
Red_fruits	17	0	59	0	0	0	0	54	0	0	63	62	0
Sour	18	0	0	0	79	0	0	0	46	84	0	0	0
Spices	19	0	0	0	39	0	0	69	0	61	0	0	0
Strawberry	20	0	0	0	0	0	60	44	0	55	0	0	0
Sundried_tomato	21	0	0	0	0	0	70	0	52	67	0	0	0
Tobacco	22	59	0	0	0	47	0	0	0	0	0	0	79
Truffle	23	0	0	0	0	0	0	54	0	0	0	0	58
Honey	24	0	0	0	54	0	0	0	0	0	0	0	0
Vanilla	25	0	0	0	0	0	0	62	0	0	0	0	71
Flowers	26	0	0	77	62	0	0	0	0	0	0	65	0
