# Supplementary material for: The poetry of senses: exploring semantic mediation in timbre-aroma correspondences
Source: Front Psychol. 2025 Feb 25;16:1520046. doi: 10.3389/fpsyg.2025.1520046 (PMC11894736; doi:10.3389/fpsyg.2025.1520046)
Supplement: Supplementary file 1 [file Data_Sheet_1.zip › Supplementary material_poetry_of_senses_2025/raw data/aromas_semantics_8.xlsx]

## Sheet: Φύλλο1
	Stimuli	Rich	Thin	Sweet	Aethereal	Wooden	Metallic	Warm	Bright	Acidic	Complicated	Fresh	Full
Vanilla	1	0	72	0	0	56	0	59	0	0	100	0	85
Honey	2	0	92	0	0	0	0	0	68	0	0	0	85
Caramel	3	0	77	0	0	74	0	87	0	0	47	0	68
Cinnamon	4	0	45	0	0	87	0	70	0	53	0	0	0
Tobacco	5	0	0	0	0	88	0	0	0	0	84	0	0
Coffee	6	0	0	0	0	37	0	87	0	0	0	0	77
Pepper	7	0	0	0	70	55	0	0	82	94	0	0	0
Lemon	8	0	0	0	93	0	55	0	95	85	0	60	0
Lemonblossom	9	0	0	0	83	0	75	0	88	89	0	0	0
Pomegranate	10	0	0	0	77	0	0	0	0	56	61	0	0
Melon	11	0	28	0	0	0	0	0	47	61	0	74	0
Cherry	12	0	80	73	0	0	0	0	52	0	0	77	83
