# Supplementary material for: The poetry of senses: exploring semantic mediation in timbre-aroma correspondences
Source: Front Psychol. 2025 Feb 25;16:1520046. doi: 10.3389/fpsyg.2025.1520046 (PMC11894736; doi:10.3389/fpsyg.2025.1520046)
Supplement: Supplementary file 1 [file Data_Sheet_1.zip › Supplementary material_poetry_of_senses_2025/raw data/timbre_semantics_8.xlsx]

## Sheet: Φύλλο1
	Stimulus	Rich	Thin	Sweet	Aethereal	Wooden	Metallic	Warm	Bright	Acidic	Complicated	Fresh	Full
Bergamot	1	0	0	0	97	0	0	0	0	97	0	0	0
Blackberry	2	0	57	0	0	0	0	0	83	0	0	0	0
Caramel	3	83	0	0	0	56	0	89	0	0	0	0	88
Cherry	4	0	0	0	61	0	67	0	51	0	90	0	23
Cinnamon	5	0	50	39	0	0	0	0	85	0	34	0	62
Cocoa	6	49	0	0	0	0	0	0	0	0	0	0	0
Coffee	7	0	0	0	0	0	0	0	0	73	0	0	69
Earthy	8	0	0	0	85	0	66	0	96	0	92	0	0
Fruity	9	0	0	0	0	74	75	0	0	67	0	0	0
Lemon_blossom	10	0	0	73	79	0	76	0	0	0	0	86	0
Lemon	11	0	0	0	98	0	0	0	87	94	0	0	0
Melon_2	12	0	0	0	66	0	0	0	0	29	0	0	0
Melon	13	0	0	37	0	0	61	0	74	69	0	0	81
Pomegranate_B	14	0	97	0	0	60	0	0	53	0	0	0	0
Pomegranate	15	0	61	0	88	0	0	0	88	0	0	0	30
Raisin	16	0	0	0	26	0	71	40	0	60	0	0	54
Red_fruits	17	0	61	0	0	64	0	0	79	35	0	81	0
Sour	18	0	9	42	79	0	0	0	0	87	0	0	0
Spices	19	0	0	0	95	66	70	0	90	96	0	63	0
Strawberry	20	0	0	69	0	0	89	0	0	84	0	0	43
Sundried_tomato	21	0	0	0	31	0	65	0	0	83	0	0	0
Tobacco	22	87	85	0	0	0	0	61	0	0	0	0	95
Truffle	23	0	27	0	0	83	0	50	0	0	0	0	92
Honey	24	98	92	92	0	0	0	0	91	0	0	94	0
Vanilla	25	0	99	95	0	0	0	0	92	0	0	98	100
Flowers	26	0	0	76	48	0	32	0	82	0	37	72	0
