# Supplementary material for: The poetry of senses: exploring semantic mediation in timbre-aroma correspondences
Source: Front Psychol. 2025 Feb 25;16:1520046. doi: 10.3389/fpsyg.2025.1520046 (PMC11894736; doi:10.3389/fpsyg.2025.1520046)
Supplement: Supplementary file 1 [file Data_Sheet_1.zip › Supplementary material_poetry_of_senses_2025/raw data/timbre_semantics_13.xlsx]

## Sheet: Φύλλο1
	Stimulus	Rich	Thin	Sweet	Aethereal	Wooden	Metallic	Warm	Bright	Acidic	Complicated	Fresh	Full
Bergamot	1	0	0	0	51	0	0	0	0	50	41	0	2
Blackberry	2	0	0	45	0	0	29	44	48	0	34	0	74
Caramel	3	47	0	0	0	0	0	0	0	12	65	0	0
Cherry	4	0	32	0	0	0	69	0	78	0	0	0	35
Cinnamon	5	49	0	0	0	0	75	37	65	0	0	0	87
Cocoa	6	0	0	0	0	0	0	36	30	42	63	0	57
Coffee	7	55	0	0	0	0	0	51	0	0	36	0	0
Earthy	8	0	35	0	0	0	0	36	0	0	0	0	49
Fruity	9	45	0	41	0	0	0	0	34	0	53	0	68
Lemon_blossom	10	72	0	61	0	0	45	0	0	0	28	0	13
Lemon	11	49	0	49	57	0	39	0	0	0	47	41	0
Melon_2	12	0	0	41	0	0	62	0	68	64	0	0	45
Melon	13	0	0	73	13	0	0	0	77	0	0	0	34
Pomegranate_B	14	0	0	96	0	0	43	0	51	0	47	43	61
Pomegranate	15	64	42	0	0	0	50	82	72	0	0	0	83
Raisin	16	0	0	0	0	0	0	0	0	0	23	0	65
Red_fruits	17	29	48	0	0	35	0	38	55	0	0	56	61
Sour	18	0	0	0	82	0	50	0	0	69	50	0	0
Spices	19	56	0	0	0	0	71	0	0	6	58	0	0
Strawberry	20	0	0	0	51	0	54	0	36	42	28	37	37
Sundried_tomato	21	0	0	0	55	0	54	0	0	98	0	0	0
Tobacco	22	0	0	0	0	36	0	31	2	0	0	0	43
Truffle	23	0	0	0	0	0	12	0	0	0	0	0	68
Honey	24	85	0	61	0	0	48	0	19	6	68	0	48
Vanilla	25	80	48	30	0	0	0	64	0	0	0	0	69
Flowers	26	74	0	43	0	25	0	0	74	0	40	0	35
