# Supplementary material for: The poetry of senses: exploring semantic mediation in timbre-aroma correspondences
Source: Front Psychol. 2025 Feb 25;16:1520046. doi: 10.3389/fpsyg.2025.1520046 (PMC11894736; doi:10.3389/fpsyg.2025.1520046)
Supplement: Supplementary file 1 [file Data_Sheet_1.zip › Supplementary material_poetry_of_senses_2025/raw data/aromas_semantics_19.xlsx]

## Sheet: Φύλλο1
	Stimuli	Rich	Thin	Sweet	Aethereal	Wooden	Metallic	Warm	Bright	Acidic	Complicated	Fresh	Full
Vanilla	1	0	72	0	0	0	0	50	0	0	0	0	0
Honey	2	0	46	0	0	18	0	0	0	0	0	0	44
Caramel	3	0	14	0	11	0	0	31	0	0	5	0	0
Cinnamon	4	0	10	0	49	0	0	35	12	0	0	0	0
Tobacco	5	0	0	0	0	48	0	0	0	0	25	0	0
Coffee	6	0	7	0	0	0	0	45	0	0	0	0	23
Pepper	7	0	0	0	0	0	8	0	0	80	0	45	46
Lemon	8	0	0	0	0	0	0	0	0	74	0	48	0
Lemonblossom	9	0	0	0	0	0	0	0	0	87	29	49	0
Pomegranate	10	0	97	0	0	53	0	0	27	0	0	0	0
Melon	11	0	16	0	30	0	0	0	0	44	0	47	0
Cherry	12	33	58	0	21	0	0	0	0	0	0	0	0
