# Supplementary material for: The poetry of senses: exploring semantic mediation in timbre-aroma correspondences
Source: Front Psychol. 2025 Feb 25;16:1520046. doi: 10.3389/fpsyg.2025.1520046 (PMC11894736; doi:10.3389/fpsyg.2025.1520046)
Supplement: Supplementary file 1 [file Data_Sheet_1.zip › Supplementary material_poetry_of_senses_2025/raw data/timbre_semantics_4.xlsx]

## Sheet: Φύλλο1
	Stimulus	Rich	Thin	Sweet	Aethereal	Wooden	Metallic	Warm	Bright	Acidic	Complicated	Fresh	Full
Bergamot	1	0	0	0	87	0	100	0	36	99	0	50	0
Blackberry	2	0	77	0	0	0	83	0	0	0	76	90	85
Caramel	3	74	0	53	0	65	95	0	0	0	0	0	81
Cherry	4	0	0	31	64	0	97	0	87	69	0	0	0
Cinnamon	5	81	90	77	0	0	0	0	75	0	0	81	0
Cocoa	6	0	0	7	0	0	100	61	0	8	10	40	31
Coffee	7	0	0	0	46	0	40	0	0	100	100	0	100
Earthy	8	87	0	0	85	82	0	0	59	0	87	0	87
Fruity	9	44	47	92	0	0	70	0	0	0	93	0	0
Lemon_blossom	10	0	92	84	74	71	88	0	96	0	0	76	0
Lemon	11	87	0	66	73	0	0	99	79	0	0	0	0
Melon_2	12	69	65	93	0	0	0	42	83	0	0	0	12
Melon	13	0	47	0	0	0	99	0	35	81	59	0	0
Pomegranate_B	14	100	0	100	0	0	0	0	100	0	0	97	0
Pomegranate	15	81	69	0	0	0	0	0	46	0	0	0	69
Raisin	16	0	0	0	0	85	98	0	0	81	75	0	95
Red_fruits	17	0	0	61	0	0	77	0	0	0	91	0	87
Sour	18	0	0	0	100	0	89	0	99	100	0	64	0
Spices	19	0	0	0	52	0	84	0	78	0	95	93	92
Strawberry	20	0	0	0	0	0	93	0	39	94	0	0	0
Sundried_tomato	21	0	0	0	0	0	0	0	67	47	0	0	0
Tobacco	22	70	50	0	0	0	0	9	0	0	0	0	82
Truffle	23	0	0	0	0	0	0	0	0	45	99	0	100
Honey	24	0	87	95	100	95	100	0	100	0	0	91	0
Vanilla	25	0	0	0	0	0	0	0	0	0	0	0	97
Flowers	26	0	95	93	92	62	0	0	86	0	0	89	0
