# Supplementary material for: The poetry of senses: exploring semantic mediation in timbre-aroma correspondences
Source: Front Psychol. 2025 Feb 25;16:1520046. doi: 10.3389/fpsyg.2025.1520046 (PMC11894736; doi:10.3389/fpsyg.2025.1520046)
Supplement: Supplementary file 1 [file Data_Sheet_1.zip › Supplementary material_poetry_of_senses_2025/raw data/timbre_semantics_24.xlsx]

## Sheet: Φύλλο1
	Stimulus	Rich	Thin	Sweet	Aethereal	Wooden	Metallic	Warm	Bright	Acidic	Complicated	Fresh	Full
Bergamot	1	0	0	0	0	0	47	0	0	0	0	0	0
Blackberry	2	14	0	0	0	0	0	42	0	0	0	0	34
Caramel	3	0	0	0	0	0	0	0	0	0	28	0	32
Cherry	4	0	0	0	0	0	47	0	0	0	0	0	0
Cinnamon	5	48	0	0	0	0	0	0	0	0	0	0	51
Cocoa	6	0	0	0	0	0	0	0	0	0	0	0	0
Coffee	7	0	0	0	0	0	0	0	0	0	0	0	0
Earthy	8	0	0	0	38	0	0	0	0	0	0	0	23
Fruity	9	0	0	0	0	0	0	0	39	0	0	0	0
Lemon_blossom	10	0	0	0	0	0	0	0	37	0	0	39	0
Lemon	11	0	0	0	0	0	0	0	0	37	0	0	0
Melon_2	12	0	0	0	0	0	0	0	0	63	0	0	0
Melon	13	0	0	0	0	0	13	0	0	0	0	0	0
Pomegranate_B	14	0	0	35	0	0	0	0	0	0	0	0	0
Pomegranate	15	0	0	0	0	0	0	0	53	0	0	0	0
Raisin	16	0	0	0	0	0	0	0	0	0	0	0	0
Red_fruits	17	0	0	0	0	0	0	0	0	0	0	0	42
Sour	18	0	0	0	0	0	0	0	0	68	0	0	0
Spices	19	0	0	0	0	0	0	0	0	64	0	0	0
Strawberry	20	0	0	0	7	0	27	0	0	0	0	0	0
Sundried_tomato	21	0	0	0	0	0	0	0	0	0	0	0	0
Tobacco	22	0	0	0	0	0	0	0	0	0	0	0	0
Truffle	23	43	0	0	0	0	0	0	0	0	0	0	0
Honey	24	0	0	0	0	31	0	0	0	0	0	0	0
Vanilla	25	0	59	15	0	0	0	0	47	0	0	0	63
Flowers	26	0	36	0	0	0	0	0	0	0	0	49	0
