# Supplementary material for: The poetry of senses: exploring semantic mediation in timbre-aroma correspondences
Source: Front Psychol. 2025 Feb 25;16:1520046. doi: 10.3389/fpsyg.2025.1520046 (PMC11894736; doi:10.3389/fpsyg.2025.1520046)
Supplement: Supplementary file 1 [file Data_Sheet_1.zip › Supplementary material_poetry_of_senses_2025/raw data/timbre_semantics_5.xlsx]

## Sheet: Φύλλο1
	Stimulus	Rich	Thin	Sweet	Aethereal	Wooden	Metallic	Warm	Bright	Acidic	Complicated	Fresh	Full
Bergamot	1	0	0	0	0	8	0	15	0	18	0	0	0
Blackberry	2	0	0	0	0	0	0	14	0	18	0	0	0
Caramel	3	0	0	0	0	0	0	0	11	0	12	0	26
Cherry	4	0	37	7	0	0	0	0	0	0	0	0	0
Cinnamon	5	28	0	7	0	0	55	0	34	0	0	0	0
Cocoa	6	0	0	0	0	0	0	0	0	0	0	0	37
Coffee	7	0	0	0	0	0	0	0	0	32	16	0	0
Earthy	8	0	0	0	0	0	0	0	0	8	0	0	0
Fruity	9	0	0	0	0	0	0	26	0	0	0	0	0
Lemon_blossom	10	0	0	51	0	0	0	0	22	0	0	17	0
Lemon	11	0	0	29	0	0	0	0	0	0	20	0	0
Melon_2	12	0	0	0	0	0	0	0	5	0	0	0	0
Melon	13	39	0	0	0	0	0	0	13	0	0	0	0
Pomegranate_B	14	0	0	48	0	21	0	15	12	0	0	0	0
Pomegranate	15	49	0	0	0	0	71	0	0	0	0	0	0
Raisin	16	0	0	0	0	0	0	0	0	0	16	0	0
Red_fruits	17	0	0	0	0	36	28	13	0	0	0	0	0
Sour	18	0	0	0	0	0	23	0	5	45	0	0	0
Spices	19	0	0	0	0	0	0	0	0	0	19	0	14
Strawberry	20	0	0	0	0	0	0	0	0	12	0	0	0
Sundried_tomato	21	20	0	0	0	0	20	0	0	0	0	0	35
Tobacco	22	0	0	0	0	0	26	0	0	0	0	0	11
Truffle	23	0	0	0	0	32	0	0	0	0	0	0	29
Honey	24	0	0	0	0	0	0	10	0	0	0	0	0
Vanilla	25	0	0	0	0	39	0	27	0	0	0	0	47
Flowers	26	0	0	0	0	0	0	0	36	0	0	33	0
