# Supplementary material for: The poetry of senses: exploring semantic mediation in timbre-aroma correspondences
Source: Front Psychol. 2025 Feb 25;16:1520046. doi: 10.3389/fpsyg.2025.1520046 (PMC11894736; doi:10.3389/fpsyg.2025.1520046)
Supplement: Supplementary file 1 [file Data_Sheet_1.zip › Supplementary material_poetry_of_senses_2025/raw data/aromas_semantics_18.xlsx]

## Sheet: Φύλλο1
	Stimuli	Rich	Thin	Sweet	Aethereal	Wooden	Metallic	Warm	Bright	Acidic	Complicated	Fresh	Full
Vanilla	1	0	0	0	0	94	0	0	0	0	0	0	0
Honey	2	0	94	0	0	85	0	0	0	0	0	0	0
Caramel	3	66	100	0	0	0	0	0	0	0	0	100	84
Cinnamon	4	0	95	84	89	0	0	0	0	0	0	0	0
Tobacco	5	0	0	0	0	0	0	0	0	0	0	0	0
Coffee	6	0	0	0	0	98	0	0	0	0	68	0	0
Pepper	7	0	0	80	0	0	0	0	0	76	0	0	0
Lemon	8	0	0	0	82	0	0	0	0	0	90	0	0
Lemonblossom	9	0	0	85	0	0	0	0	0	0	0	83	0
Pomegranate	10	0	0	85	0	0	0	0	0	0	97	0	0
Melon	11	98	0	0	0	0	0	0	0	0	0	81	0
Cherry	12	0	0	0	0	0	0	0	0	86	0	0	0
