# Supplementary material for: The poetry of senses: exploring semantic mediation in timbre-aroma correspondences
Source: Front Psychol. 2025 Feb 25;16:1520046. doi: 10.3389/fpsyg.2025.1520046 (PMC11894736; doi:10.3389/fpsyg.2025.1520046)
Supplement: Supplementary file 1 [file Data_Sheet_1.zip › Supplementary material_poetry_of_senses_2025/raw data/aromas_semantics_22.xlsx]

## Sheet: Φύλλο1
	Stimuli	Rich	Thin	Sweet	Aethereal	Wooden	Metallic	Warm	Bright	Acidic	Complicated	Fresh	Full
Vanilla	1	0	88	0	0	0	0	70	0	0	0	0	36
Honey	2	0	0	0	0	0	0	84	0	0	35	0	0
Caramel	3	0	62	0	0	84	0	57	0	0	0	0	0
Cinnamon	4	82	98	0	0	79	0	96	0	0	0	0	85
Tobacco	5	0	22	0	0	82	0	0	0	0	19	0	0
Coffee	6	0	48	21	0	74	0	0	0	0	61	0	0
Pepper	7	0	0	0	40	0	74	0	0	19	0	0	0
Lemon	8	0	0	0	74	0	0	0	93	66	0	98	0
Lemonblossom	9	0	0	0	73	0	0	0	0	66	0	85	0
Pomegranate	10	0	0	59	0	0	0	0	52	20	0	54	0
Melon	11	11	0	0	0	0	0	0	16	0	0	96	25
Cherry	12	0	95	0	93	0	0	0	69	52	0	64	0
