# Supplementary material for: The poetry of senses: exploring semantic mediation in timbre-aroma correspondences
Source: Front Psychol. 2025 Feb 25;16:1520046. doi: 10.3389/fpsyg.2025.1520046 (PMC11894736; doi:10.3389/fpsyg.2025.1520046)
Supplement: Supplementary file 1 [file Data_Sheet_1.zip › Supplementary material_poetry_of_senses_2025/raw data/timbre_semantics_9.xlsx]

## Sheet: Φύλλο1
	Stimulus	Rich	Thin	Sweet	Aethereal	Wooden	Metallic	Warm	Bright	Acidic	Complicated	Fresh	Full
Bergamot	1	0	0	0	44	0	0	0	0	97	0	0	0
Blackberry	2	84	0	95	0	72	0	0	0	0	0	0	0
Caramel	3	0	0	0	0	0	49	0	0	0	52	0	100
Cherry	4	0	0	0	0	0	68	0	0	0	0	0	44
Cinnamon	5	0	0	97	0	0	0	0	97	0	0	0	96
Cocoa	6	77	0	0	0	0	48	0	0	0	0	0	0
Coffee	7	0	0	0	0	0	0	0	0	13	0	0	0
Earthy	8	0	0	0	0	79	0	0	0	0	75	78	0
Fruity	9	0	0	0	0	0	0	0	0	0	100	0	0
Lemon_blossom	10	100	0	0	0	0	95	0	0	0	0	98	0
Lemon	11	0	0	0	0	0	50	0	0	100	79	0	0
Melon_2	12	0	0	0	83	0	0	0	0	86	0	0	0
Melon	13	0	0	94	95	0	0	0	95	0	0	0	0
Pomegranate_B	14	0	100	91	0	0	0	0	0	0	0	0	0
Pomegranate	15	0	0	72	0	75	0	0	0	0	0	0	10
Raisin	16	0	0	0	0	0	53	0	0	0	0	0	0
Red_fruits	17	0	0	0	0	0	0	0	0	0	99	0	0
Sour	18	0	0	0	0	0	0	0	0	79	0	0	0
Spices	19	0	0	35	0	0	56	0	0	0	0	0	0
Strawberry	20	0	0	0	83	0	49	0	0	0	72	0	0
Sundried_tomato	21	0	0	0	73	0	89	0	0	0	0	0	0
Tobacco	22	0	0	0	0	98	0	82	0	0	0	0	0
Truffle	23	0	0	0	0	0	86	0	0	0	0	0	87
Honey	24	0	0	0	0	0	73	0	48	0	0	0	0
Vanilla	25	0	0	87	0	0	96	0	0	0	0	0	95
Flowers	26	0	0	0	0	0	0	0	86	0	100	0	0
