# Supplementary material for: The poetry of senses: exploring semantic mediation in timbre-aroma correspondences
Source: Front Psychol. 2025 Feb 25;16:1520046. doi: 10.3389/fpsyg.2025.1520046 (PMC11894736; doi:10.3389/fpsyg.2025.1520046)
Supplement: Supplementary file 1 [file Data_Sheet_1.zip › Supplementary material_poetry_of_senses_2025/raw data/timbre_semantics_2.xlsx]

## Sheet: Φύλλο1
	Stimulus	Rich	Thin	Sweet	Aethereal	Wooden	Metallic	Warm	Bright	Acidic	Complicated	Fresh	Full
Bergamot	1	0	0	0	0	0	65	0	0	66	0	0	0
Blackberry	2	66	0	0	0	0	0	0	0	0	64	0	0
Caramel	3	62	0	0	0	0	0	77	0	0	0	65	67
Cherry	4	0	0	0	69	0	0	0	75	66	0	0	0
Cinnamon	5	0	0	0	0	0	80	0	75	0	0	60	0
Cocoa	6	0	0	0	0	0	62	0	0	0	63	0	74
Coffee	7	0	0	0	0	0	0	0	16	0	75	0	0
Earthy	8	0	0	0	0	0	41	34	23	0	0	0	0
Fruity	9	0	0	69	0	0	0	0	81	0	64	63	0
Lemon_blossom	10	67	0	0	0	0	0	0	72	0	0	0	0
Lemon	11	0	0	0	0	0	60	0	74	69	0	0	0
Melon_2	12	0	0	0	0	0	58	0	67	0	0	0	0
Melon	13	0	0	0	73	63	0	0	0	0	0	0	0
Pomegranate_B	14	74	0	0	0	0	0	0	83	0	0	0	0
Pomegranate	15	0	0	75	74	0	0	65	0	0	0	0	0
Raisin	16	66	0	0	0	0	0	53	9	0	63	0	0
Red_fruits	17	0	66	0	0	0	0	0	0	0	68	63	35
Sour	18	0	0	0	87	0	0	0	0	0	0	0	0
Spices	19	0	0	0	59	0	64	57	0	0	0	0	0
Strawberry	20	64	0	0	0	0	0	0	0	0	63	0	58
Sundried_tomato	21	0	0	0	0	82	0	0	19	0	0	0	0
Tobacco	22	74	0	0	0	0	0	69	0	0	0	0	0
Truffle	23	0	0	0	0	70	63	69	0	0	0	0	0
Honey	24	60	62	0	0	0	0	66	69	0	0	0	63
Vanilla	25	0	0	0	0	0	0	83	73	0	0	0	0
Flowers	26	0	0	63	0	0	0	0	79	0	0	0	0
