# Supplementary material for: The poetry of senses: exploring semantic mediation in timbre-aroma correspondences
Source: Front Psychol. 2025 Feb 25;16:1520046. doi: 10.3389/fpsyg.2025.1520046 (PMC11894736; doi:10.3389/fpsyg.2025.1520046)
Supplement: Supplementary file 1 [file Data_Sheet_1.zip › Supplementary material_poetry_of_senses_2025/raw data/timbre_semantics_19.xlsx]

## Sheet: Φύλλο1
	Stimulus	Rich	Thin	Sweet	Aethereal	Wooden	Metallic	Warm	Bright	Acidic	Complicated	Fresh	Full
Bergamot	1	0	0	0	21	0	12	0	0	0	0	0	38
Blackberry	2	0	0	19	9	0	42	0	9	0	0	0	0
Caramel	3	40	0	0	0	0	24	0	7	0	45	0	48
Cherry	4	0	0	0	0	0	61	0	0	0	0	0	0
Cinnamon	5	23	0	9	21	0	0	0	43	0	0	35	0
Cocoa	6	0	0	0	0	0	0	0	0	0	9	0	48
Coffee	7	0	0	0	6	0	0	0	0	10	22	0	0
Earthy	8	0	0	0	0	0	52	0	0	8	0	0	0
Fruity	9	0	0	0	0	0	17	0	26	0	13	21	47
Lemon_blossom	10	61	0	24	0	0	0	0	64	0	0	0	0
Lemon	11	0	0	0	78	0	30	0	0	0	0	0	48
Melon_2	12	0	0	45	47	0	0	0	47	0	0	0	0
Melon	13	0	0	9	42	0	0	0	10	13	0	16	0
Pomegranate_B	14	0	0	76	27	0	0	0	69	0	0	0	0
Pomegranate	15	42	0	18	31	19	0	0	46	0	0	0	0
Raisin	16	0	0	0	0	0	0	0	0	0	0	0	0
Red_fruits	17	0	40	0	0	0	0	59	56	0	0	54	0
Sour	18	0	0	0	56	0	38	0	13	59	0	0	0
Spices	19	39	0	0	0	0	67	0	0	0	45	0	0
Strawberry	20	0	0	0	0	0	0	0	0	0	0	0	0
Sundried_tomato	21	22	0	0	0	0	53	0	0	0	0	0	45
Tobacco	22	0	0	25	0	0	0	15	0	0	0	0	48
Truffle	23	0	0	45	0	0	0	0	41	0	0	13	0
Honey	24	46	0	42	0	0	0	21	16	0	0	0	47
Vanilla	25	0	0	47	0	0	0	24	0	0	0	37	0
Flowers	26	63	0	0	0	0	0	45	59	0	49	0	52
