# Supplementary material for: The poetry of senses: exploring semantic mediation in timbre-aroma correspondences
Source: Front Psychol. 2025 Feb 25;16:1520046. doi: 10.3389/fpsyg.2025.1520046 (PMC11894736; doi:10.3389/fpsyg.2025.1520046)
Supplement: Supplementary file 1 [file Data_Sheet_1.zip › Supplementary material_poetry_of_senses_2025/raw data/aromas_semantics_13.xlsx]

## Sheet: Φύλλο1
	Stimuli	Rich	Thin	Sweet	Aethereal	Wooden	Metallic	Warm	Bright	Acidic	Complicated	Fresh	Full
Vanilla	1	47	79	54	0	0	0	0	0	0	0	54	0
Honey	2	0	69	0	55	0	0	0	0	0	0	66	0
Caramel	3	56	62	47	0	50	0	72	0	0	0	59	0
Cinnamon	4	0	56	0	0	91	0	73	0	0	50	4	53
Tobacco	5	0	0	0	0	83	0	0	0	0	55	0	0
Coffee	6	0	38	0	0	89	0	87	0	0	0	0	35
Pepper	7	0	0	0	58	0	18	0	0	56	64	7	0
Lemon	8	0	0	0	34	0	0	0	60	99	0	57	0
Lemonblossom	9	0	0	0	69	0	0	0	0	89	86	60	0
Pomegranate	10	0	46	0	0	36	0	53	0	0	0	55	0
Melon	11	60	0	63	0	0	0	0	74	49	22	74	0
Cherry	12	61	0	48	61	0	0	0	0	0	0	0	10
