# Supplementary material for: The poetry of senses: exploring semantic mediation in timbre-aroma correspondences
Source: Front Psychol. 2025 Feb 25;16:1520046. doi: 10.3389/fpsyg.2025.1520046 (PMC11894736; doi:10.3389/fpsyg.2025.1520046)
Supplement: Supplementary file 1 [file Data_Sheet_1.zip › Supplementary material_poetry_of_senses_2025/raw data/timbre_semantics_23.xlsx]

## Sheet: Φύλλο1
	Stimulus	Rich	Thin	Sweet	Aethereal	Wooden	Metallic	Warm	Bright	Acidic	Complicated	Fresh	Full
Bergamot	1	0	0	0	0	0	0	0	0	79	0	0	0
Blackberry	2	0	0	0	0	0	0	0	100	0	0	0	0
Caramel	3	0	68	100	0	0	0	0	100	0	0	0	0
Cherry	4	0	0	0	0	0	78	0	0	78	0	0	0
Cinnamon	5	0	0	0	0	0	0	0	71	0	0	0	63
Cocoa	6	0	0	0	0	0	0	0	0	0	84	0	0
Coffee	7	0	0	0	0	0	0	0	0	0	0	0	0
Earthy	8	0	0	0	0	0	59	0	0	0	0	0	0
Fruity	9	0	58	0	0	0	0	0	0	74	0	0	0
Lemon_blossom	10	0	0	0	0	0	0	0	100	0	0	0	0
Lemon	11	0	0	0	87	0	0	0	0	80	0	0	0
Melon_2	12	0	0	82	0	0	0	0	0	0	0	0	0
Melon	13	0	0	0	62	0	0	0	79	0	0	0	0
Pomegranate_B	14	0	68	0	63	0	0	0	0	0	0	0	0
Pomegranate	15	0	0	0	0	0	0	0	100	0	0	0	41
Raisin	16	82	0	0	0	0	0	0	0	0	0	0	79
Red_fruits	17	0	0	0	0	0	0	0	0	45	80	0	0
Sour	18	0	0	0	0	0	0	0	0	92	0	0	0
Spices	19	0	0	0	0	0	76	0	0	0	0	0	0
Strawberry	20	0	0	0	0	0	0	0	0	85	0	0	0
Sundried_tomato	21	0	0	0	0	0	0	0	84	0	0	0	0
Tobacco	22	74	0	0	0	0	0	0	0	0	0	0	69
Truffle	23	78	0	0	0	0	0	0	0	0	0	0	72
Honey	24	0	82	0	0	0	0	0	82	0	0	0	0
Vanilla	25	0	0	88	0	0	0	0	100	0	0	0	0
Flowers	26	0	61	0	95	0	0	0	100	0	0	0	0
