# Supplementary material for: The poetry of senses: exploring semantic mediation in timbre-aroma correspondences
Source: Front Psychol. 2025 Feb 25;16:1520046. doi: 10.3389/fpsyg.2025.1520046 (PMC11894736; doi:10.3389/fpsyg.2025.1520046)
Supplement: Supplementary file 1 [file Data_Sheet_1.zip › Supplementary material_poetry_of_senses_2025/raw data/aromas_semantics_25.xlsx]

## Sheet: Φύλλο1
	Stimuli	Rich	Thin	Sweet	Aethereal	Wooden	Metallic	Warm	Bright	Acidic	Complicated	Fresh	Full
Vanilla	1	0	0	0	34	0	0	0	0	0	0	0	0
Honey	2	0	92	0	0	0	0	0	0	0	0	0	0
Caramel	3	0	81	0	0	0	0	0	0	0	0	0	0
Cinnamon	4	79	0	0	0	0	0	0	80	0	0	0	0
Tobacco	5	0	0	0	0	0	33	0	0	0	0	0	0
Coffee	6	0	0	0	0	0	0	41	0	0	0	0	0
Pepper	7	0	0	0	0	59	0	0	0	0	0	0	0
Lemon	8	0	0	58	0	0	0	0	0	0	0	0	0
Lemonblossom	9	0	0	0	0	0	0	0	0	0	0	91	0
Pomegranate	10	0	0	0	0	0	0	0	0	0	49	0	0
Melon	11	0	77	0	0	0	0	0	76	0	0	0	0
Cherry	12	0	100	0	0	0	0	0	0	0	0	0	0
