# Supplementary material for: The poetry of senses: exploring semantic mediation in timbre-aroma correspondences
Source: Front Psychol. 2025 Feb 25;16:1520046. doi: 10.3389/fpsyg.2025.1520046 (PMC11894736; doi:10.3389/fpsyg.2025.1520046)
Supplement: Supplementary file 1 [file Data_Sheet_1.zip › Supplementary material_poetry_of_senses_2025/raw data/timbre_semantics_14.xlsx]

## Sheet: Φύλλο1
	Stimulus	Rich	Thin	Sweet	Aethereal	Wooden	Metallic	Warm	Bright	Acidic	Complicated	Fresh	Full
Bergamot	1	0	0	0	0	0	0	0	0	0	0	0	0
Blackberry	2	0	0	7	0	0	0	0	0	0	0	0	0
Caramel	3	49	0	0	0	0	0	18	0	0	0	0	0
Cherry	4	0	0	0	0	0	0	0	0	25	0	0	28
Cinnamon	5	0	0	0	0	0	13	0	0	0	0	0	47
Cocoa	6	0	0	0	0	50	0	0	0	0	0	0	55
Coffee	7	16	0	0	0	0	0	0	0	0	0	0	0
Earthy	8	0	0	0	0	0	0	0	0	0	0	0	0
Fruity	9	0	0	0	0	0	61	0	0	0	0	0	0
Lemon_blossom	10	45	0	0	34	0	8	0	0	18	0	0	0
Lemon	11	0	0	0	44	0	0	0	0	18	0	0	0
Melon_2	12	7	0	0	4	0	0	0	0	0	0	0	0
Melon	13	0	0	63	0	0	73	0	0	0	0	0	0
Pomegranate_B	14	0	0	0	0	82	23	0	0	0	0	0	0
Pomegranate	15	11	0	0	0	0	0	0	0	0	0	0	0
Raisin	16	0	0	0	0	0	0	0	0	0	0	0	0
Red_fruits	17	0	0	0	0	0	0	0	0	0	0	0	0
Sour	18	0	0	0	0	0	0	0	0	29	0	0	0
Spices	19	0	0	0	0	0	0	0	0	0	33	0	0
Strawberry	20	0	0	0	0	0	0	0	0	17	0	0	0
Sundried_tomato	21	0	0	0	0	0	0	0	0	0	0	0	0
Tobacco	22	0	0	0	0	0	0	0	0	0	0	0	0
Truffle	23	0	0	0	0	66	0	0	0	0	0	0	14
Honey	24	0	0	0	0	0	0	0	5	0	0	0	0
Vanilla	25	18	0	0	0	0	0	0	0	0	0	0	0
Flowers	26	0	0	0	0	0	0	0	0	0	0	7	0
