# Supplementary material for: The poetry of senses: exploring semantic mediation in timbre-aroma correspondences
Source: Front Psychol. 2025 Feb 25;16:1520046. doi: 10.3389/fpsyg.2025.1520046 (PMC11894736; doi:10.3389/fpsyg.2025.1520046)
Supplement: Supplementary file 1 [file Data_Sheet_1.zip › Supplementary material_poetry_of_senses_2025/raw data/timbre_semantics_22.xlsx]

## Sheet: Φύλλο1
	Stimulus	Rich	Thin	Sweet	Aethereal	Wooden	Metallic	Warm	Bright	Acidic	Complicated	Fresh	Full
Bergamot	1	0	0	0	26	0	31	0	0	0	28	0	0
Blackberry	2	0	0	0	71	0	56	0	62	74	0	0	0
Caramel	3	97	0	0	0	0	0	0	0	0	44	0	87
Cherry	4	0	0	0	88	0	79	0	0	53	0	0	0
Cinnamon	5	81	0	59	0	0	0	0	77	0	0	0	69
Cocoa	6	74	0	0	0	0	29	20	0	0	0	0	100
Coffee	7	69	0	0	0	0	0	56	0	0	61	0	70
Earthy	8	0	0	0	48	0	99	0	0	0	0	0	0
Fruity	9	0	71	0	68	0	0	0	89	0	54	0	0
Lemon_blossom	10	0	0	0	73	0	96	0	90	21	0	0	0
Lemon	11	0	0	0	0	0	91	0	52	76	0	0	0
Melon_2	12	0	0	0	50	0	0	0	38	58	0	27	0
Melon	13	0	0	0	72	0	78	0	52	71	0	34	0
Pomegranate_B	14	98	0	0	0	0	0	0	48	0	0	70	0
Pomegranate	15	87	0	0	0	0	0	0	0	0	0	24	72
Raisin	16	72	0	0	0	0	0	0	0	0	0	0	100
Red_fruits	17	23	0	0	0	0	0	0	0	0	20	0	74
Sour	18	0	0	0	61	0	77	0	0	77	0	0	0
Spices	19	0	0	0	0	0	73	0	58	32	0	0	0
Strawberry	20	0	0	0	74	0	0	0	0	73	0	0	0
Sundried_tomato	21	71	0	0	0	0	53	35	0	0	0	0	90
Tobacco	22	99	0	0	0	0	0	0	0	0	0	0	70
Truffle	23	0	0	47	13	0	0	0	85	0	0	79	54
Honey	24	0	0	0	0	0	62	0	0	0	15	0	50
Vanilla	25	100	0	0	0	0	0	0	0	0	0	0	98
Flowers	26	25	16	0	0	0	0	0	78	0	0	18	0
