# Supplementary material for: The poetry of senses: exploring semantic mediation in timbre-aroma correspondences
Source: Front Psychol. 2025 Feb 25;16:1520046. doi: 10.3389/fpsyg.2025.1520046 (PMC11894736; doi:10.3389/fpsyg.2025.1520046)
Supplement: Supplementary file 1 [file Data_Sheet_1.zip › Supplementary material_poetry_of_senses_2025/raw data/timbre_semantics_3.xlsx]

## Sheet: Φύλλο1
	Stimulus	Rich	Thin	Sweet	Aethereal	Wooden	Metallic	Warm	Bright	Acidic	Complicated	Fresh	Full
Sour	1	0	0	0	0	0	85	0	0	0	0	0	78
Strawberry	2	98	95	0	0	0	0	98	0	0	0	0	0
Tobacco	3	94	95	97	0	0	0	0	89	0	94	0	0
Raisin	4	0	0	0	93	0	97	0	0	92	0	0	0
Earthy	5	100	0	92	93	0	0	0	99	0	0	0	0
Flowers	6	89	0	0	0	0	83	98	0	85	0	0	0
Caramel	7	0	0	0	0	0	0	0	0	83	67	0	0
Sundried_tomato	8	71	0	97	99	0	0	93	0	0	0	0	0
Melon	9	100	0	0	0	0	97	0	0	94	0	0	0
Cherry	10	98	0	89	95	0	0	0	100	98	0	100	0
Spices	11	0	0	82	0	0	0	0	0	0	91	0	0
Honey	12	0	0	0	98	0	0	0	93	87	0	0	0
Cinnamon	13	0	0	0	0	99	100	98	0	0	0	0	100
Pomegranate_B	14	100	96	97	100	0	0	0	96	0	0	0	0
Vanilla	15	92	0	100	100	0	0	0	0	0	0	0	0
Truffle	16	0	0	0	0	0	0	90	0	94	0	0	0
Melon_2	17	0	88	0	0	0	0	0	90	0	0	0	90
Bergamot	18	0	0	0	71	0	84	88	0	89	0	0	0
Lemon	19	97	0	84	87	0	0	0	0	0	0	90	0
Red_fruits	20	0	0	0	100	0	0	0	0	93	0	0	0
Coffee	21	0	0	0	0	70	0	0	0	0	0	0	0
Lemon_blossom	22	0	0	0	0	36	0	95	94	91	0	0	89
Blackberry	23	87	0	0	0	0	80	92	0	0	0	0	87
Cocoa	24	0	0	100	0	0	69	0	95	0	0	0	0
Pomegranate	25	0	0	0	0	0	95	93	0	0	0	0	90
Fruity	26	82	0	84	90	0	0	0	0	0	66	0	0
